# Supplementary material for: A new spinosaurid dinosaur species from the Early Cretaceous of Cinctorres (Spain)
Source: Sci Rep. 2023 May 18;13:6471. doi: 10.1038/s41598-023-33418-2 (PMC10195869; doi:10.1038/s41598-023-33418-2)
Supplement: Supplementary file 1 — Supplementary Information. [file 41598_2023_33418_MOESM1_ESM.txt]

xread
120 15
Ceratosaurus	0010000000000000000000000000000000000??0000[0 1]0000010000?000000?010000?0100000000?010001?0020?0?00100000000001101100101000
Allosaurus	001[0 1]000000001000000000000000000000000000000[0 1 2]00000[0 1 2][0 1 2]000?0000[0 1]0[0 1 2]0100000000[0 1 2]00000100100000[0 1][0 1]0000?00100010000100[0 1]20200101000
Eustreptospondylus	00?100000101?10000?10111000000000???0000?0?00000011000?000010?0100?0000?100???0?010001???00?????0?1000???1?311??1??0[0 1]?00
Torvosaurus	00?100000101010000?101110????0010??????????00000011000?0000000010000000[0 1]10000010010010?0?00?10010?1000101103111010100000
Afrovenator	0????0???101110000?101010????001?????????????000011????0???1000000000?00000000?????????000001001??0000??0110110?101000?0
Dubreuillosaurus	00?100?001011?0000??0?1?00??????????0010?0100000011000?000010???0?????????????11??0???????001001????????????????????0???
Baryonyx	11021111110???1111??101??00?1110?000010001110001112110011011110010010100211001???00?????????11?02?11111111?001??1?0?1???
Suchomimus	11021111110??011111???1011111110?100001110?10001112110011011110010[0 1]101002110011110[0 1]00002?00111002011111111?0101010001010
Ichthyovenator	????????????????????????????????????????????????????????????1111110111102?1110??100110?2?0011110?????????0?212?110??????
Camarillasaurus	???????????????????????????????????????????????10?????????????????????0???????0??1???1????0110?0??????????????????????1?
Vallibonavenatrix	???????????????????????????????????????????????????????????11?1?1?11??112?11?111?11??0????1?0??01????????100121???0?????
Irritator	11?211???11?001111101?11[0 1]00110101010000000???1111121?11101?????????????12??1??111????????01??????1??????1100011[0 1]??0?????
Spinosaurus	11121111111???11?11??????????0101?????????111111[0 1]12111110111111111111111201110111111101330111110?1??????1100011101011111
Ceratosuchops	?10211111??????????????111111????[0 1][0 1][0 1][0 1][0 1][0 1]100??0001112?100???1???????????????????????0????21?011110????????????????????????
Protathlitis	?????????10?01??11???????????????????????????0011121???11????????????????????????10000?????11110????????????????????????
;

proc /;
comments 0
;
